# Supplementary material for: An integrated comparative physiology and molecular approach pinpoints mediators of breath-hold capacity in dolphins
Source: Evol Med Public Health. 2021 Oct 28;9(1):420–30. doi: 10.1093/emph/eoab036 (PMC8833867; doi:10.1093/emph/eoab036)
Supplement: eoab036_Supplementary_Data [file eoab036_Supplementary_Data.zip]

Archive with 2 entries (2 files):
- S1_Fig.pdf
- S1_Movie.mov
